# Supplementary material for: Three new species of Russula subsect. Cyanoxanthinae from subtropical China (Russulales, Russulaceae)
Source: MycoKeys. 2026 Jun 23;134:291–312. doi: 10.3897/mycokeys.134.195117 (PMC13320325; doi:10.3897/mycokeys.134.195117)
Supplement: XML Treatment for Russula purpureogrisea [file mycokeys.134.195117-treatment1.xml]

<!DOCTYPE tp:taxon-treatment
  PUBLIC "-//TaxonX//DTD Taxonomic Treatment Publishing DTD v0 20100105//EN" "tax-treatment-NSO.dtd">
<tp:taxon-treatment xmlns:tp="http://www.plazi.org/taxpub"><tp:treatment-meta><kwd-group><label>Taxon classification</label><kwd>
                <named-content content-type="kingdom">Fungi</named-content>
              </kwd><kwd>
                <named-content content-type="order">Russulales</named-content>
              </kwd><kwd>
                <named-content content-type="family">Russulaceae</named-content>
              </kwd></kwd-group><mixed-citation publication-type="journal"><person-group><name><surname>Zhong</surname><given-names>Ben-Jian</given-names></name><name><surname>Zeng</surname><given-names>Hui</given-names></name><name><surname>Wang</surname><given-names>Sheng-Nan</given-names></name><name><surname>Yan</surname><given-names>Jun-Qing</given-names></name></person-group><article-title>Three new species of <italic><tp:taxon-name><tp:taxon-name-part taxon-name-part-type="genus" reg="Russula">Russula</tp:taxon-name-part></tp:taxon-name></italic> subsect. <italic><tp:taxon-name><tp:taxon-name-part taxon-name-part-type="subsection" reg="Cyanoxanthinae">Cyanoxanthinae</tp:taxon-name-part></tp:taxon-name></italic> from subtropical China (<tp:taxon-name><tp:taxon-name-part taxon-name-part-type="order" reg="Russulales">Russulales</tp:taxon-name-part></tp:taxon-name>, <tp:taxon-name><tp:taxon-name-part taxon-name-part-type="family" reg="Russulaceae">Russulaceae</tp:taxon-name-part></tp:taxon-name>)</article-title><source>MycoKeys</source><day>23</day><month>06</month><year>2026</year><volume>134</volume><fpage>291</fpage><lpage>312</lpage><pub-id pub-id-type="doi">10.3897/mycokeys.134.195117</pub-id></mixed-citation></tp:treatment-meta><tp:nomenclature><tp:taxon-name><object-id xmlns:xlink="http://www.w3.org/1999/xlink" content-type="arpha" xlink:type="simple">360146DD-931E-5816-94A6-FA2975F40BCA</object-id>
                    		<tp:taxon-name-part taxon-name-part-type="genus" reg="Russula">Russula</tp:taxon-name-part> <tp:taxon-name-part taxon-name-part-type="species" reg="purpureogrisea">purpureogrisea</tp:taxon-name-part>
                    	
                    		<object-id xmlns:xlink="http://www.w3.org/1999/xlink" content-type="mycobank" xlink:type="simple">863209</object-id>
                    	</tp:taxon-name><tp:taxon-authority>J.Q. Yan, B.J. Zhong &amp; S.N. Wang</tp:taxon-authority><tp:taxon-status xmlns:xlink="http://www.w3.org/1999/xlink" xlink:type="simple">sp. nov.</tp:taxon-status><xref ref-type="fig" rid="F2">Fig. 2</xref></tp:nomenclature><tp:treatment-sec sec-type="Diagnosis"><title>Diagnosis.</title><p><italic><tp:taxon-name><tp:taxon-name-part taxon-name-part-type="genus" reg="Russula">Russula</tp:taxon-name-part> <tp:taxon-name-part taxon-name-part-type="species" reg="purpureogrisea">purpureogrisea</tp:taxon-name-part></tp:taxon-name></italic> is mainly characterised by its small to medium-sized basidiomata, a dark greyish-ruby to greyish-brown pileus, unforked and rather crowded lamellae with 14–15 per cm at the margin and lamellulae 1/5 to 3/4 of the lamellae length, basidiospores with ornamentation composed mostly of obtuse-conical isolated warts, occasionally connected by fine lines or low ridges, occasionally forming a subreticulum locally, subcylindrical to clavate pleurocystidia with obtuse or acute apices and frequent papillae, subcylindrical to clavate cheilocystidia with obtuse or acute apices and occasional papillae, and cylindrical or clavate pileocystidia with frequent papillae.</p><fig id="F2" position="float" orientation="portrait"><object-id xmlns:xlink="http://www.w3.org/1999/xlink" content-type="doi" xlink:type="simple">10.3897/mycokeys.134.195117.figure2</object-id><object-id xmlns:xlink="http://www.w3.org/1999/xlink" content-type="arpha" xlink:type="simple">F5412E00-A493-5414-8E45-C35830B7EFA2</object-id><label>Figure 2.</label><caption><p><italic><tp:taxon-name><tp:taxon-name-part taxon-name-part-type="genus" reg="Russula">Russula</tp:taxon-name-part> <tp:taxon-name-part taxon-name-part-type="species" reg="purpureogrisea">purpureogrisea</tp:taxon-name-part></tp:taxon-name></italic>. <bold>A–C</bold>. Basidiomata; <bold>D–G</bold>. Basidiospores; <bold>H</bold>. Basidia; <bold>I–K</bold>. Pleurocystidia; <bold>L–N</bold>. Cheilocystidia; <bold>O, P</bold>. Hyphal terminations near the pileus margin; <bold>Q, R</bold>. Pileocystidia near the pileus margin; <bold>S, T</bold>. Hyphal terminations near the pileus centre; <bold>U, V</bold>. Pileocystidia near the pileus centre; <bold>W</bold>. Pileipellis. <bold>F–G</bold>. In Melzer’s reagent; <bold>H–V</bold>. In 5% KOH stained with 1% Congo red; <bold>W</bold>. In water after staining with 1% cresyl blue. Scale bars: 20 mm (<bold>A–C</bold>); 5 μm (<bold>D–G</bold>); 20 μm (<bold>H–V</bold>); 50 μm (<bold>W</bold>).</p></caption><graphic xmlns:xlink="http://www.w3.org/1999/xlink" xlink:href="mycokeys-134-291-g002.jpg" id="oo_1691552.jpg" position="float" orientation="portrait" xlink:type="simple"><uri content-type="original_file" xlink:type="simple">https://binary.pensoft.net/fig/1691552</uri></graphic></fig></tp:treatment-sec><tp:treatment-sec sec-type="Holotype"><title>Holotype.</title><p>China • Hubei Province, Yichang City, Xingshan County, Heyuan, <named-content xmlns:xlink="http://www.w3.org/1999/xlink" content-type="dwc:verbatimCoordinates" xlink:type="simple">31°28'10"N, 110°50'49"E</named-content>, alt. 491 m, 23 Jul 2024, Jun-Qing Yan, Lin-Gen Chen, Ling Ding and Hong Chen (HFJAU5642).</p></tp:treatment-sec><tp:treatment-sec sec-type="Etymology"><title>Etymology.</title><p>‘purpureogrisea’ refers to a purplish-gray pileus.</p></tp:treatment-sec><tp:treatment-sec sec-type="Chinese name"><title>Chinese name.</title><p>紫灰红菇.</p></tp:treatment-sec><tp:treatment-sec sec-type="Description"><title>Description.</title><p><bold><italic>Basidiomata</italic></bold> small to medium-sized. Pileus 20–50 mm in diameter, hemispherical when young, plano-convex and depressed in the centre when mature; surface dry, smooth, glabrous; dark greyish ruby (12E3) when young, becoming greyish brown (9F3) at the centre in age, paler towards the margin. <bold><italic>Lamellae</italic></bold> 1.5–3.0 mm wide, sinuate, without furcations, rather crowded, 14–15 per cm near pileus margin; lamellulae present, 1/5 to 3/4 of the lamellae length, white (1A1). <bold><italic>Stipe</italic></bold> 26–37 × 7.5–10.0 mm, cylindrical, central, solid, white (1A1). <bold><italic>Context</italic></bold> thick, white (1A1), unchanging when bruised; taste and odour not recorded.</p><p><bold><italic>Basidiospores</italic></bold> (6.1–)6.6–8.1(–8.4) × (5.2–)5.3–6.6(–6.8) μm, Q = (1.01–)1.14–1.29(–1.30), globose, subglobose or broadly ellipsoid; ornamentation composed mostly of obtuse-conical isolated warts, moderately dense (3–5 in a 3 μm diam. circle), occasionally connected by fine lines or low ridges, occasionally forming a subreticulum locally, warts 0.2–0.6 μm high. <bold><italic>Basidia</italic></bold> 39.5–49.5 × 10.0–12.5 μm, clavate, 2- or 4-spored. <bold><italic>Hymenial cystidia on lamellae sides</italic></bold> 47.0–76.0 × 6.5–10.0 μm, subcylindrical to clavate, apically obtuse or acute, often with a papilla, with contents, thin-walled, contents heteromorphous, turning greyish-black in sulphovanillin. <bold><italic>Hymenial cystidia on lamellae edges</italic></bold> 39.5–55.5 × 5.5–9.5 μm, subcylindrical to clavate, apically obtuse or acute, with occasional papillae, contents heteromorphous, turning greyish-black in sulphovanillin. <bold><italic>Pileipellis</italic></bold> metachromatic in cresyl blue, distinctly two-layered, ca. 120–190 μm thick; suprapellis 50–75 μm deep, composed of slender, erect to repent hyphae that are attenuated at the apex; subpellis 70–115 μm deep, composed of interwoven hyphae. Hyphal terminations near the pileus margin thin-walled, often flexuous, sometimes forked; terminal cells 9.5–22.5 × 2.0–4.0 μm, subcylindrical, apically attenuated or constricted. Hyphal terminations near the pileus centre similar to those near the margin; terminal cells 12.5–23.5 × 2.0–3.5 μm, subcylindrical, apically obtuse or attenuated. <bold><italic>Pileocystidia</italic></bold> near the pileus margin 18.5–31.5 × 3.0–6.5 μm, clavate or cylindrical, apically obtuse or acute, often with a papilla, thin-walled; contents granular, turning greyish-black in sulphovanillin. Pileocystidia near the pileus centre 18.5–33.5 × 3.0–4.5 μm, clavate or cylindrical, apically obtuse or acute, often with a papilla, thin-walled; contents granular, turning greyish-black in sulphovanillin. <bold><italic>Cystidioid hyphae</italic></bold> in pileipellis and context with heteromorphous or crystalline contents; oleiferous hyphae in subpellis with refractive contents.</p></tp:treatment-sec><tp:treatment-sec sec-type="Habitat"><title>Habitat.</title><p>Mixed coniferous and broad-leaved forest dominated by <tp:taxon-name><tp:taxon-name-part taxon-name-part-type="family" reg="Cupressaceae">Cupressaceae</tp:taxon-name-part></tp:taxon-name>, <tp:taxon-name><tp:taxon-name-part taxon-name-part-type="family" reg="Pinaceae">Pinaceae</tp:taxon-name-part></tp:taxon-name>, <tp:taxon-name><tp:taxon-name-part taxon-name-part-type="family" reg="Theaceae">Theaceae</tp:taxon-name-part></tp:taxon-name>, and <tp:taxon-name><tp:taxon-name-part taxon-name-part-type="family" reg="Fagaceae">Fagaceae</tp:taxon-name-part></tp:taxon-name>.</p></tp:treatment-sec><tp:treatment-sec sec-type="Additional specimens examined"><title>Additional specimens examined.</title><p>China • Hubei Province: Yichang City, Xingshan County, Heyuan, <named-content xmlns:xlink="http://www.w3.org/1999/xlink" content-type="dwc:verbatimCoordinates" xlink:type="simple">31°28'10"N, 110°50'49"E</named-content>, alt. 491 m, 23 July 2024, Jun-Qing Yan, Lin-Gen Chen, Ling Ding and Hong Chen, HFJAU5628.</p></tp:treatment-sec><tp:treatment-sec sec-type="Notes"><title>Notes.</title><p>Based on morphological characteristics such as small to medium-sized basidiomata, a dark greyish-ruby to greyish-brown pileus, the presence of lamellulae, basidiospores with an inamyloid suprahilar plage, a pileipellis that is metachromatic in cresyl blue, and the presence of unicellular pileocystidia, this species is assigned to subgenus <italic><tp:taxon-name><tp:taxon-name-part taxon-name-part-type="genus" reg="Russula"/><tp:taxon-name-part taxon-name-part-type="subgenus" reg="Heterophyllidiae">Heterophyllidiae</tp:taxon-name-part></tp:taxon-name></italic> subsection <italic><tp:taxon-name><tp:taxon-name-part taxon-name-part-type="genus" reg="Russula"/><tp:taxon-name-part taxon-name-part-type="subsection" reg="Cyanoxanthinae">Cyanoxanthinae</tp:taxon-name-part></tp:taxon-name></italic>. Phylogenetically, this species shares the highest ITS sequence similarity with <italic><tp:taxon-name><tp:taxon-name-part taxon-name-part-type="genus" reg="Russula">R.</tp:taxon-name-part> <tp:taxon-name-part taxon-name-part-type="species" reg="perviridis">perviridis</tp:taxon-name-part></tp:taxon-name></italic> (95%), <italic><tp:taxon-name><tp:taxon-name-part taxon-name-part-type="genus" reg="Russula">R.</tp:taxon-name-part> <tp:taxon-name-part taxon-name-part-type="species" reg="nigrovirens">nigrovirens</tp:taxon-name-part></tp:taxon-name></italic> (94%), and <italic><tp:taxon-name><tp:taxon-name-part taxon-name-part-type="genus" reg="Russula">R.</tp:taxon-name-part> <tp:taxon-name-part taxon-name-part-type="species" reg="cyanoxantha">cyanoxantha</tp:taxon-name-part></tp:taxon-name></italic> (93%). It also shares LSU sequence similarities in the range of 96%–98% with <italic><tp:taxon-name><tp:taxon-name-part taxon-name-part-type="genus" reg="Russula">R.</tp:taxon-name-part> <tp:taxon-name-part taxon-name-part-type="species" reg="variata">variata</tp:taxon-name-part></tp:taxon-name></italic> Banning, <italic><tp:taxon-name><tp:taxon-name-part taxon-name-part-type="genus" reg="Russula">R.</tp:taxon-name-part> <tp:taxon-name-part taxon-name-part-type="species" reg="parvisaxoides">parvisaxoides</tp:taxon-name-part></tp:taxon-name></italic> (T. Lebel) T. Lebel, and <italic><tp:taxon-name><tp:taxon-name-part taxon-name-part-type="genus" reg="Russula">R.</tp:taxon-name-part> <tp:taxon-name-part taxon-name-part-type="species" reg="banwatchanensis">banwatchanensis</tp:taxon-name-part></tp:taxon-name></italic> Sommai. However, <italic><tp:taxon-name><tp:taxon-name-part taxon-name-part-type="genus" reg="Russula">R.</tp:taxon-name-part> <tp:taxon-name-part taxon-name-part-type="species" reg="perviridis">perviridis</tp:taxon-name-part></tp:taxon-name></italic> has a greyish-green to dark green pileus, lamellae turning yellowish-brown when bruised, and longer pileocystidia (36.5–60.0 μm) (<xref ref-type="bibr" rid="B9">Chen et al. 2024a</xref>). <italic><tp:taxon-name><tp:taxon-name-part taxon-name-part-type="genus" reg="Russula">Russula</tp:taxon-name-part> <tp:taxon-name-part taxon-name-part-type="species" reg="nigrovirens">nigrovirens</tp:taxon-name-part></tp:taxon-name></italic> has a dark green pileus, wider basidiospores (up to 8 μm), and longer pileocystidia (up to 62.0 μm) (<xref ref-type="bibr" rid="B45">Zhao et al. 2015</xref>). <italic><tp:taxon-name><tp:taxon-name-part taxon-name-part-type="genus" reg="Russula">Russula</tp:taxon-name-part> <tp:taxon-name-part taxon-name-part-type="species" reg="cyanoxantha">cyanoxantha</tp:taxon-name-part></tp:taxon-name></italic> has a greenish-purple pileus, larger basidiomata (pileus diameter up to 12 cm), and longer hymenial cystidia (up to 100 μm) (<xref ref-type="bibr" rid="B2">Bon 1988</xref>; <xref ref-type="bibr" rid="B33">Sarnari 1998</xref>). <italic><tp:taxon-name><tp:taxon-name-part taxon-name-part-type="genus" reg="Russula">Russula</tp:taxon-name-part> <tp:taxon-name-part taxon-name-part-type="species" reg="variata">variata</tp:taxon-name-part></tp:taxon-name></italic> features lamellae turning rust-brown when bruised, spore ornamentation arranged in chains and connected into ridges, and narrower basidia (7–8.5 µm) (<xref ref-type="bibr" rid="B33">Sarnari 1998</xref>). <italic><tp:taxon-name><tp:taxon-name-part taxon-name-part-type="genus" reg="Russula">Russula</tp:taxon-name-part> <tp:taxon-name-part taxon-name-part-type="species" reg="parvisaxoides">parvisaxoides</tp:taxon-name-part></tp:taxon-name></italic> forms sequestrate basidiomata with a white surface bearing pale yellow to orange-brown patches, and longer basidiospores (up to 11 μm) (<xref ref-type="bibr" rid="B24">Lebel 2002</xref>). <italic><tp:taxon-name><tp:taxon-name-part taxon-name-part-type="genus" reg="Russula">Russula</tp:taxon-name-part> <tp:taxon-name-part taxon-name-part-type="species" reg="banwatchanensis">banwatchanensis</tp:taxon-name-part></tp:taxon-name></italic> has longitudinal striations on the stipe, lower spore ornamentation (not exceeding 1.0–2.0 μm), and longer pileocystidia near the margin (42.5–127.5 μm) (<xref ref-type="bibr" rid="B11">Crous et al. 2022</xref>).</p><p>Morphologically, only <italic><tp:taxon-name><tp:taxon-name-part taxon-name-part-type="genus" reg="Russula">R.</tp:taxon-name-part> <tp:taxon-name-part taxon-name-part-type="species" reg="brunneoviolacea">brunneoviolacea</tp:taxon-name-part></tp:taxon-name></italic> Crawshay, <italic><tp:taxon-name><tp:taxon-name-part taxon-name-part-type="genus" reg="Russula">R.</tp:taxon-name-part> <tp:taxon-name-part taxon-name-part-type="species" reg="phloginea">phloginea</tp:taxon-name-part></tp:taxon-name></italic>, and <italic><tp:taxon-name><tp:taxon-name-part taxon-name-part-type="genus" reg="Russula">R.</tp:taxon-name-part> <tp:taxon-name-part taxon-name-part-type="species" reg="pseudocyanoxantha">pseudocyanoxantha</tp:taxon-name-part></tp:taxon-name></italic> Paloi are quite similar to this species, as all share purplish pileus tones, basidiospore sizes ranging from 6.0–9.0 × 5.0–7.0 μm, and subcylindrical or clavate hymenial cystidia. However, <italic><tp:taxon-name><tp:taxon-name-part taxon-name-part-type="genus" reg="Russula">R.</tp:taxon-name-part> <tp:taxon-name-part taxon-name-part-type="species" reg="brunneoviolacea">brunneoviolacea</tp:taxon-name-part></tp:taxon-name></italic> has a stipe that turns yellow locally when bruised, higher spore ornamentation (1–1.6 μm), and wider pileocystidia (up to 9 μm) (<xref ref-type="bibr" rid="B33">Sarnari 1998</xref>). <italic><tp:taxon-name><tp:taxon-name-part taxon-name-part-type="genus" reg="Russula">Russula</tp:taxon-name-part> <tp:taxon-name-part taxon-name-part-type="species" reg="phloginea">phloginea</tp:taxon-name-part></tp:taxon-name></italic> features small white crust-like warts or saddle-brown thin scales on the pileus and longer pileocystidia (up to 56 μm) (<xref ref-type="bibr" rid="B35">Song et al. 2019</xref>). <italic><tp:taxon-name><tp:taxon-name-part taxon-name-part-type="genus" reg="Russula">Russula</tp:taxon-name-part> <tp:taxon-name-part taxon-name-part-type="species" reg="pseudocyanoxantha">pseudocyanoxantha</tp:taxon-name-part></tp:taxon-name></italic> has a hollow stipe that turns pale yellow when bruised, and spore ornamentation composed of completely isolated warts without any connections (<xref ref-type="bibr" rid="B20">Khatua et al. 2021b</xref>).</p></tp:treatment-sec><ref-list><ref id="B9"><mixed-citation xmlns:xlink="http://www.w3.org/1999/xlink" xlink:type="simple">Chen YL, Chen B, Liang RX, Wang SK, An MY, Zhang JH, Liang JY, Wang YX, Gao XL, Liang JF (2024a) Four new species of <italic><tp:taxon-name><tp:taxon-name-part taxon-name-part-type="genus">Russula</tp:taxon-name-part></tp:taxon-name></italic> subsect. <italic><tp:taxon-name><tp:taxon-name-part taxon-name-part-type="genus"/><tp:taxon-name-part taxon-name-part-type="subsection">Cyanoxanthinae</tp:taxon-name-part></tp:taxon-name></italic> from China (<tp:taxon-name><tp:taxon-name-part taxon-name-part-type="order">Russulales</tp:taxon-name-part></tp:taxon-name>, <tp:taxon-name><tp:taxon-name-part taxon-name-part-type="family">Russulaceae</tp:taxon-name-part></tp:taxon-name>). MycoKeys 107: 21–50. <ext-link xlink:href="10.3897/mycokeys.107.123304" ext-link-type="doi" xlink:type="simple">https://doi.org/10.3897/mycokeys.107.123304</ext-link></mixed-citation></ref><ref id="B45"><mixed-citation xmlns:xlink="http://www.w3.org/1999/xlink" xlink:type="simple">Zhao Q, Li YK, Zhu XT, Zhao YC, Liang JF (2015) <italic><tp:taxon-name><tp:taxon-name-part taxon-name-part-type="genus">Russula</tp:taxon-name-part> <tp:taxon-name-part taxon-name-part-type="species">nigrovirens</tp:taxon-name-part></tp:taxon-name></italic> sp. nov. (<tp:taxon-name><tp:taxon-name-part taxon-name-part-type="family">Russulaceae</tp:taxon-name-part></tp:taxon-name>) from southwestern China. Phytotaxa 236(3): 249–256. <ext-link xlink:href="10.11646/phytotaxa.236.3.5" ext-link-type="doi" xlink:type="simple">https://doi.org/10.11646/phytotaxa.236.3.5</ext-link></mixed-citation></ref><ref id="B2"><mixed-citation xmlns:xlink="http://www.w3.org/1999/xlink" xlink:type="simple">Bon M (1988) Clé monographique des russules d’Europe. Documents Mycologiques 18: 1–120.</mixed-citation></ref><ref id="B33"><mixed-citation xmlns:xlink="http://www.w3.org/1999/xlink" xlink:type="simple">Sarnari M (1998) Monografia Illustrata del Genere <italic><tp:taxon-name><tp:taxon-name-part taxon-name-part-type="genus">Russula</tp:taxon-name-part></tp:taxon-name></italic> in Europa, Vol. 1. Associazione Micologica Bresadola, Trento, 799 pp.</mixed-citation></ref><ref id="B24"><mixed-citation xmlns:xlink="http://www.w3.org/1999/xlink" xlink:type="simple">Lebel T (2002) Sequestrate <tp:taxon-name><tp:taxon-name-part taxon-name-part-type="order">Russulales</tp:taxon-name-part></tp:taxon-name> of New Zealand: <italic><tp:taxon-name><tp:taxon-name-part taxon-name-part-type="genus">Gymnomyces</tp:taxon-name-part></tp:taxon-name></italic> and <italic><tp:taxon-name><tp:taxon-name-part taxon-name-part-type="genus">Macowanites</tp:taxon-name-part></tp:taxon-name></italic>. Australian Biological Resources Study, Canberra, 118 pp.</mixed-citation></ref><ref id="B11"><mixed-citation xmlns:xlink="http://www.w3.org/1999/xlink" xlink:type="simple">Crous PW, Boers J, Holdom D, Osieck ER, Steinrucken TV, Tan YP, Vitelli JS, Shivas RG, Barrett M, Boxshall A-G, Broadbridge J, Larsson E, Lebel T, Pinruan U, Sommai S, Alvarado P, Bonito G, Decock CA, De la Peña-Lastra S, Delgado G, Houbraken J, Maciá-Vicente JG, Raja HA, Rigueiro-Rodríguez A, Rodríguez A, Wingfield MJ, Adams SJ, Akulov A, Al-Hidmi T, Antonín V, Arauzo S, Arenas F, Armada F, Aylward J, Bellanger J-M, Berraf-Tebbal A, Bidaud A, Boccardo F, Cabero J, Calledda F, Corriol G, Crane JL, Dearnaley JDW, Dima B, Dovana F, Eichmeier A, Esteve-Raventós F, Fine M, Ganzert L, García D, Torres-Garcia D, Gené J, Gutiérrez A, Iglesias P, Istel Ł, Jangsantear P, Jansen GM, Jeppson M, Karun NC, Karich A, Khamsuntorn P, Kokkonen K, Kolařík M, Kubátová A, Labuda R, Lagashetti AC, Lifshitz N, Linde C, Loizides M, Luangsa-ard JJ, Lueangjaroenkit P, Mahadevakumar S, Mahamedi AE, Malloch DW, Marincowitz S, Mateos A, Moreau P-A, Miller AN, Molia A, Morte A, Navarro-Ródenas A, Nebesářová J, Nigrone E, Nuthan BR, Oberlies NH, Pepori AL, Rämä T, Rapley D, Reschke K, Robicheau BM, Roets F, Roux J, Saavedra M, Sakolrak B, Santini A, Ševčíková H, Singh PN, Singh SK, Somrithipol S, Spetik M, Sridhar KR, Starink-Willemse M, Taylor VA, van Iperen AL, Vauras J, Walker AK, Wingfield BD, Yarden O, Cooke AW, Manners AG, Pegg KG, Groenewald JZ (2022) Fungal Planet description sheets: 1383–1435. Persoonia 48: 261–371. <ext-link xlink:href="10.3767/persoonia.2022.48.08" ext-link-type="doi" xlink:type="simple">https://doi.org/10.3767/persoonia.2022.48.08</ext-link></mixed-citation></ref><ref id="B35"><mixed-citation xmlns:xlink="http://www.w3.org/1999/xlink" xlink:type="simple">Song J, Liang JF, Mehrabi-Koushki M, Krisai-Greilhuber I, Ali B, Bhatt VK, Cerna-Mendoza A, Chen B, Chen ZX, Chu HL, Corazon-Guivin MA, da Silva GA, De Kesel A, Dima B, Dovana F, Farokhinejad R, Ferisin G, Guerrero-Abad JC, Guo T, Han LH, Ilyas S, Justo A, Khalid AN, Khodadadi-Pourarpanahi S, Li TH, Liu C, Lorenzini M, Lu JK, Mumtaz AS, Oehl F, Pan XY, Papp V, Qian W, Razaq A, Semwal KC, Tang LZ, Tian XL, Vallejos-Tapullima A, van der Merwe NA, Wang SK, Wang CQ, Yang RH, Yu F, Zapparoli G, Zhang M, Antonín V, Aptroot A, Aslan A, Banerjee A, Chatterjee S, Dirks AC, Ebrahimi L, Fotouhifar KB, Ghosta Y, Kalinina LB, Karahan D, Liu J, Maiti MK, Mookherjee A, Nath PS, Panja B, Saha J, Ševčíková H, Voglmayr H, Yazıcı K, Haelewaters D (2019) Fungal Systematics and evolution: FUSE 5. Sydowia 71: 141–245. <ext-link xlink:href="10.12905/0380.sydowia71-2019-0141" ext-link-type="doi" xlink:type="simple">https://doi.org/10.12905/0380.sydowia71-2019-0141</ext-link></mixed-citation></ref><ref id="B20"><mixed-citation xmlns:xlink="http://www.w3.org/1999/xlink" xlink:type="simple">Khatua S, Paloi S, Acharya K (2021b) An untold story of a novel mushroom from tribal cuisine: an ethno-medicinal, taxonomic and pharmacological approach. Food &amp; Function 12(10): 4679–4695. <ext-link xlink:href="10.1039/D1FO00533B" ext-link-type="doi" xlink:type="simple">https://doi.org/10.1039/D1FO00533B</ext-link></mixed-citation></ref></ref-list></tp:taxon-treatment>
