# Supplementary material for: Three new species of Russula subsect. Cyanoxanthinae from subtropical China (Russulales, Russulaceae)
Source: MycoKeys. 2026 Jun 23;134:291–312. doi: 10.3897/mycokeys.134.195117 (PMC13320325; doi:10.3897/mycokeys.134.195117)
Supplement: XML Treatment for Russula subpallescens [file mycokeys.134.195117-treatment2.xml]

<!DOCTYPE tp:taxon-treatment
  PUBLIC "-//TaxonX//DTD Taxonomic Treatment Publishing DTD v0 20100105//EN" "tax-treatment-NSO.dtd">
<tp:taxon-treatment xmlns:tp="http://www.plazi.org/taxpub"><tp:treatment-meta><kwd-group><label>Taxon classification</label><kwd>
                <named-content content-type="kingdom">Fungi</named-content>
              </kwd><kwd>
                <named-content content-type="order">Russulales</named-content>
              </kwd><kwd>
                <named-content content-type="family">Russulaceae</named-content>
              </kwd></kwd-group><mixed-citation publication-type="journal"><person-group><name><surname>Zhong</surname><given-names>Ben-Jian</given-names></name><name><surname>Zeng</surname><given-names>Hui</given-names></name><name><surname>Wang</surname><given-names>Sheng-Nan</given-names></name><name><surname>Yan</surname><given-names>Jun-Qing</given-names></name></person-group><article-title>Three new species of <italic><tp:taxon-name><tp:taxon-name-part taxon-name-part-type="genus" reg="Russula">Russula</tp:taxon-name-part></tp:taxon-name></italic> subsect. <italic><tp:taxon-name><tp:taxon-name-part taxon-name-part-type="subsection" reg="Cyanoxanthinae">Cyanoxanthinae</tp:taxon-name-part></tp:taxon-name></italic> from subtropical China (<tp:taxon-name><tp:taxon-name-part taxon-name-part-type="order" reg="Russulales">Russulales</tp:taxon-name-part></tp:taxon-name>, <tp:taxon-name><tp:taxon-name-part taxon-name-part-type="family" reg="Russulaceae">Russulaceae</tp:taxon-name-part></tp:taxon-name>)</article-title><source>MycoKeys</source><day>23</day><month>06</month><year>2026</year><volume>134</volume><fpage>291</fpage><lpage>312</lpage><pub-id pub-id-type="doi">10.3897/mycokeys.134.195117</pub-id></mixed-citation></tp:treatment-meta><tp:nomenclature><tp:taxon-name><object-id xmlns:xlink="http://www.w3.org/1999/xlink" content-type="arpha" xlink:type="simple">12A5FCF6-92B4-564B-B45B-6E2ABFDACBE3</object-id>
                    		<tp:taxon-name-part taxon-name-part-type="genus" reg="Russula">Russula</tp:taxon-name-part> <tp:taxon-name-part taxon-name-part-type="species" reg="subpallescens">subpallescens</tp:taxon-name-part>
                    	
                    		<object-id xmlns:xlink="http://www.w3.org/1999/xlink" content-type="mycobank" xlink:type="simple">863214</object-id>
                    	</tp:taxon-name><tp:taxon-authority>J.Q. Yan, B.J. Zhong &amp; S.N. Wang</tp:taxon-authority><tp:taxon-status xmlns:xlink="http://www.w3.org/1999/xlink" xlink:type="simple">sp. nov.</tp:taxon-status><xref ref-type="fig" rid="F3">Fig. 3</xref></tp:nomenclature><tp:treatment-sec sec-type="Diagnosis"><title>Diagnosis.</title><p><italic><tp:taxon-name><tp:taxon-name-part taxon-name-part-type="genus" reg="Russula">Russula</tp:taxon-name-part> <tp:taxon-name-part taxon-name-part-type="species" reg="subpallescens">subpallescens</tp:taxon-name-part></tp:taxon-name></italic> is mainly characterised by its medium-sized basidiomata, a pinkish-white pileus, adnate, unforked, and crowded lamellae of equal length with 10–13 per cm at the margin and intervenose veins, and a white stipe that develops pale yellow to maize yellow patches when old or bruised for a long time; basidiospores with ornamentation composed of dispersed warts, frequently connected by short lines, nearly subreticulate, subcylindrical to fusiform hymenial cystidia with obtuse or acute apices and frequent papillae, and cylindrical pileocystidia with obtuse or attenuated apices and papillae.</p><fig id="F3" position="float" orientation="portrait"><object-id xmlns:xlink="http://www.w3.org/1999/xlink" content-type="doi" xlink:type="simple">10.3897/mycokeys.134.195117.figure3</object-id><object-id xmlns:xlink="http://www.w3.org/1999/xlink" content-type="arpha" xlink:type="simple">BB7E3227-7C11-5531-B846-1E22B3984910</object-id><label>Figure 3.</label><caption><p><italic><tp:taxon-name><tp:taxon-name-part taxon-name-part-type="genus" reg="Russula">Russula</tp:taxon-name-part> <tp:taxon-name-part taxon-name-part-type="species" reg="subpallescens">subpallescens</tp:taxon-name-part></tp:taxon-name></italic>. <bold>A–C</bold>. Basidiomata; <bold>D–G</bold>. Basidiospores; <bold>H</bold>. Basidia; <bold>I–K</bold>. Pleurocystidia; <bold>L–O</bold>. Cheilocystidia; <bold>P, Q</bold>. Pileocystidia near the pileus centre; <bold>R, S</bold>. Hyphal terminations near the pileus centre; <bold>T, U</bold>. Pileocystidia near the pileus margin; <bold>V, W</bold>. Hyphal terminations near the pileus margin; <bold>X</bold>. Pileipellis. <bold>F–G</bold>. In Melzer’s reagent; <bold>H–W</bold>. In 5% KOH stained with 1% Congo red; <bold>X</bold>. In water after staining with 1% cresyl blue. Scale bars: 20 mm (<bold>A–C</bold>); 5 μm (<bold>D–G</bold>); 20 μm (<bold>H–W</bold>); 100 μm (<bold>X</bold>).</p></caption><graphic xmlns:xlink="http://www.w3.org/1999/xlink" xlink:href="mycokeys-134-291-g003.jpg" id="oo_1691553.jpg" position="float" orientation="portrait" xlink:type="simple"><uri content-type="original_file" xlink:type="simple">https://binary.pensoft.net/fig/1691553</uri></graphic></fig></tp:treatment-sec><tp:treatment-sec sec-type="Holotype"><title>Holotype.</title><p>China • Hubei Province, Yichang City, Xingshan County, Longdongpo, <named-content xmlns:xlink="http://www.w3.org/1999/xlink" content-type="dwc:verbatimCoordinates" xlink:type="simple">31°23'47"N, 110°55'48"E</named-content>, alt. 1526 m, 24 Jul 2024, Jun-Qing Yan, Lin-Gen Chen, Hong Chen, Ling Ding (HFJAU5665).</p></tp:treatment-sec><tp:treatment-sec sec-type="Etymology"><title>Etymology.</title><p>‘subpallescens’ refers to its morphology similar to ‘<italic><tp:taxon-name><tp:taxon-name-part taxon-name-part-type="genus" reg="Russula">Russula</tp:taxon-name-part> <tp:taxon-name-part taxon-name-part-type="species" reg="pallescens">pallescens</tp:taxon-name-part></tp:taxon-name></italic>’.</p></tp:treatment-sec><tp:treatment-sec sec-type="Chinese name"><title>Chinese name.</title><p>近粉白红菇.</p></tp:treatment-sec><tp:treatment-sec sec-type="Description"><title>Description.</title><p><bold><italic>Basidiomata</italic></bold> medium-sized. Pileus ca. 55 mm in diameter, shallowly infundibuliform; surface smooth, dry, glabrous, pinkish-white (10A2). <bold><italic>Lamellae</italic></bold> 2.0–3.5 mm wide, adnate, without furcations, equal in length, crowded, 10–13 per cm near pileus margin, with intervenose veins, white (1A1). <bold><italic>Stipe</italic></bold> ca. 41 × 15 mm, cylindrical, central, white (1A1), hollow, but developing pale yellow (4A4) to maize yellow (4B5) patches when old or long after being bruised. <bold><italic>Context</italic></bold> thick, white (1A1), unchanging when bruised; taste and odour not recorded.</p><p><bold><italic>Basidiospores</italic></bold> (6.7–)6.9–7.9(–8.4) × (5.8–)5.9–6.7(–6.8) μm, Q = (1.03–)1.11–1.26(–1.32), globose, subglobose, broadly ellipsoid or ellipsoid; ornamentation composed of many dispersed, obtuse-conical to subcylindrical amyloid warts, moderately dense (3–7 in a 3 μm diam. circle), frequently connected by short lines, nearly subreticulate, 0.3–0.8 μm high; suprahilar plage inamyloid. <bold><italic>Basidia</italic></bold> 39.5–52.0 × 8.5–11.5 μm, clavate, 2- or 4-spored. <bold><italic>Hymenial cystidia on lamellae sides</italic></bold> 50.5–74.0 × 7.0–11.5 μm, subcylindrical or fusiform, apically obtuse or acute, often with a papilla, thin-walled, contents granulose, turning greyish-black in sulphovanillin. <bold><italic>Hymenial cystidia on lamellae edges</italic></bold> 53.0–66.5 × 5.0–9.0 μm, subcylindrical or fusiform, apically obtuse or acute, often with a papilla, contents granulose, turning greyish-black in sulphovanillin. <bold><italic>Pileipellis</italic></bold> metachromatic in cresyl blue, indistinctly two-layered, ca. 120–250 μm thick; suprapellis 60–90 μm deep, composed of erect or ascending hyphae that are attenuated at the apex; subpellis 60–150 μm deep, composed of interwoven hyphae. Hyphal terminations near the pileus margin thin-walled, occasionally flexuous; terminal cells 11.0–28.0 × 2.5–5.0 μm, cylindrical, apically attenuated or obtuse. Hyphal terminations near the pileus centre similar to those near the margin; terminal cells 9.5–24.5 × 2.5–4.5 μm, cylindrical, apically attenuated or obtuse. <bold><italic>Pileocystidia</italic></bold> near the pileus margin 20.0–56.5 × 4.0–6.0 μm, cylindrical, apically obtuse or attenuated, with a papilla, thin-walled; contents granular, turning greyish-black in sulphovanillin. Pileocystidia near the pileus centre 17.0–44.5 × 3.5–5.0 μm, cylindrical, apically obtuse or attenuated, with a papilla, thin-walled; contents granular, turning greyish-black in sulphovanillin. <bold><italic>Cystidioid hyphae</italic></bold> in pileipellis and context with heteromorphous contents; oleiferous hyphae in subpellis with refractive contents.</p></tp:treatment-sec><tp:treatment-sec sec-type="Habitat"><title>Habitat.</title><p>Mixed coniferous and broad-leaved forest dominated by <tp:taxon-name><tp:taxon-name-part taxon-name-part-type="family" reg="Cupressaceae">Cupressaceae</tp:taxon-name-part></tp:taxon-name>, <tp:taxon-name><tp:taxon-name-part taxon-name-part-type="family" reg="Pinaceae">Pinaceae</tp:taxon-name-part></tp:taxon-name>, <tp:taxon-name><tp:taxon-name-part taxon-name-part-type="family" reg="Theaceae">Theaceae</tp:taxon-name-part></tp:taxon-name>, and <tp:taxon-name><tp:taxon-name-part taxon-name-part-type="family" reg="Fagaceae">Fagaceae</tp:taxon-name-part></tp:taxon-name>.</p></tp:treatment-sec><tp:treatment-sec sec-type="Notes"><title>Notes.</title><p>Based on the medium-sized basidiomata, pinkish-white pileus, basidiospores with an inamyloid suprahilar plage, metachromatic reaction of the pileipellis in cresyl blue, and unicellular pileocystidia, this species can be classified into <italic><tp:taxon-name><tp:taxon-name-part taxon-name-part-type="genus" reg="Russula">Russula</tp:taxon-name-part></tp:taxon-name></italic> subg. <italic><tp:taxon-name><tp:taxon-name-part taxon-name-part-type="genus" reg="Russula"/><tp:taxon-name-part taxon-name-part-type="subgenus" reg="Heterophyllidiae">Heterophyllidiae</tp:taxon-name-part></tp:taxon-name></italic> subsect. <italic><tp:taxon-name><tp:taxon-name-part taxon-name-part-type="genus" reg="Russula"/><tp:taxon-name-part taxon-name-part-type="subsection" reg="Cyanoxanthinae">Cyanoxanthinae</tp:taxon-name-part></tp:taxon-name></italic>. Within this section, <italic><tp:taxon-name><tp:taxon-name-part taxon-name-part-type="genus" reg="Russula">R.</tp:taxon-name-part> <tp:taxon-name-part taxon-name-part-type="species" reg="subpallescens">subpallescens</tp:taxon-name-part></tp:taxon-name></italic> shares ITS sequence similarities in the range of 97%–98% with <italic><tp:taxon-name><tp:taxon-name-part taxon-name-part-type="genus" reg="Russula">R.</tp:taxon-name-part> <tp:taxon-name-part taxon-name-part-type="species" reg="cyanoxantha">cyanoxantha</tp:taxon-name-part></tp:taxon-name></italic> (Schaeff.) Fr., <italic><tp:taxon-name><tp:taxon-name-part taxon-name-part-type="genus" reg="Russula">R.</tp:taxon-name-part> <tp:taxon-name-part taxon-name-part-type="species" reg="nigrovirens">nigrovirens</tp:taxon-name-part></tp:taxon-name></italic> Q. Zhao, Y.K. Li &amp; J.F. Liang, and <italic><tp:taxon-name><tp:taxon-name-part taxon-name-part-type="genus" reg="Russula">R.</tp:taxon-name-part> <tp:taxon-name-part taxon-name-part-type="species" reg="perviridis">perviridis</tp:taxon-name-part></tp:taxon-name></italic> Y.L. Chen, B. Chen &amp; J.F. Liang. However, <italic><tp:taxon-name><tp:taxon-name-part taxon-name-part-type="genus" reg="Russula">R.</tp:taxon-name-part> <tp:taxon-name-part taxon-name-part-type="species" reg="cyanoxantha">cyanoxantha</tp:taxon-name-part></tp:taxon-name></italic> has spore ornamentation composed of isolated warts without connecting lines and longer pleurocystidia (up to 100 µm) (<xref ref-type="bibr" rid="B2">Bon 1988</xref>; <xref ref-type="bibr" rid="B33">Sarnari 1998</xref>). <italic><tp:taxon-name><tp:taxon-name-part taxon-name-part-type="genus" reg="Russula">Russula</tp:taxon-name-part> <tp:taxon-name-part taxon-name-part-type="species" reg="nigrovirens">nigrovirens</tp:taxon-name-part></tp:taxon-name></italic> has a greenish-white to greyish-green pileus with patches, rare lamellae furcations only near the stipe, and shorter cheilocystidia (46.0–55.0 µm) (<xref ref-type="bibr" rid="B45">Zhao et al. 2015</xref>). <italic><tp:taxon-name><tp:taxon-name-part taxon-name-part-type="genus" reg="Russula">Russula</tp:taxon-name-part> <tp:taxon-name-part taxon-name-part-type="species" reg="perviridis">perviridis</tp:taxon-name-part></tp:taxon-name></italic> differs by having a greyish-green to dark green pileus (sometimes tinged yellowish-brown), reticulate spore ornamentation, and frequently forked lamellae (<xref ref-type="bibr" rid="B9">Chen et al. 2024a</xref>).</p><p>Morphologically, <italic><tp:taxon-name><tp:taxon-name-part taxon-name-part-type="genus" reg="Russula">R.</tp:taxon-name-part> <tp:taxon-name-part taxon-name-part-type="species" reg="subpallidirosea">subpallidirosea</tp:taxon-name-part></tp:taxon-name></italic> J.B. Zhang &amp; L.H. Qiu, <italic><tp:taxon-name><tp:taxon-name-part taxon-name-part-type="genus" reg="Russula">R.</tp:taxon-name-part> <tp:taxon-name-part taxon-name-part-type="species" reg="vesca">vesca</tp:taxon-name-part></tp:taxon-name></italic> Fr., and <italic><tp:taxon-name><tp:taxon-name-part taxon-name-part-type="genus" reg="Russula">R.</tp:taxon-name-part> <tp:taxon-name-part taxon-name-part-type="species" reg="galochroa">galochroa</tp:taxon-name-part></tp:taxon-name></italic> (Fr.) Fr. are quite similar to this species, as all share white to pinkish pileus tones, white stipe with yellow to brown spots, and basidiospores ranging from 6.5–8.5 × 5.5–7.0 μm. However, <italic><tp:taxon-name><tp:taxon-name-part taxon-name-part-type="genus" reg="Russula">R.</tp:taxon-name-part> <tp:taxon-name-part taxon-name-part-type="species" reg="subpallidirosea">subpallidirosea</tp:taxon-name-part></tp:taxon-name></italic> can be distinguished by its frequently forked lamellae, relatively lower spore ornamentation (&lt; 0.6 μm), and shorter pleurocystidia (35–50 × 5–8 μm) (<xref ref-type="bibr" rid="B44">Zhang et al. 2017</xref>). <italic><tp:taxon-name><tp:taxon-name-part taxon-name-part-type="genus" reg="Russula">Russula</tp:taxon-name-part> <tp:taxon-name-part taxon-name-part-type="species" reg="vesca">vesca</tp:taxon-name-part></tp:taxon-name></italic> has spore ornamentation composed of isolated warts with a lower height (&lt; 0.5 μm) and lacks pileocystidia (<xref ref-type="bibr" rid="B33">Sarnari 1998</xref>). <italic><tp:taxon-name><tp:taxon-name-part taxon-name-part-type="genus" reg="Russula">Russula</tp:taxon-name-part> <tp:taxon-name-part taxon-name-part-type="species" reg="galochroa">galochroa</tp:taxon-name-part></tp:taxon-name></italic> features extremely low spore ornamentation (0.1–0.2 μm) that is completely isolated without any connections (<xref ref-type="bibr" rid="B21">Knudsen and Vesterholt 2012</xref>).</p></tp:treatment-sec><ref-list><ref id="B2"><mixed-citation xmlns:xlink="http://www.w3.org/1999/xlink" xlink:type="simple">Bon M (1988) Clé monographique des russules d’Europe. Documents Mycologiques 18: 1–120.</mixed-citation></ref><ref id="B33"><mixed-citation xmlns:xlink="http://www.w3.org/1999/xlink" xlink:type="simple">Sarnari M (1998) Monografia Illustrata del Genere <italic><tp:taxon-name><tp:taxon-name-part taxon-name-part-type="genus">Russula</tp:taxon-name-part></tp:taxon-name></italic> in Europa, Vol. 1. Associazione Micologica Bresadola, Trento, 799 pp.</mixed-citation></ref><ref id="B45"><mixed-citation xmlns:xlink="http://www.w3.org/1999/xlink" xlink:type="simple">Zhao Q, Li YK, Zhu XT, Zhao YC, Liang JF (2015) <italic><tp:taxon-name><tp:taxon-name-part taxon-name-part-type="genus">Russula</tp:taxon-name-part> <tp:taxon-name-part taxon-name-part-type="species">nigrovirens</tp:taxon-name-part></tp:taxon-name></italic> sp. nov. (<tp:taxon-name><tp:taxon-name-part taxon-name-part-type="family">Russulaceae</tp:taxon-name-part></tp:taxon-name>) from southwestern China. Phytotaxa 236(3): 249–256. <ext-link xlink:href="10.11646/phytotaxa.236.3.5" ext-link-type="doi" xlink:type="simple">https://doi.org/10.11646/phytotaxa.236.3.5</ext-link></mixed-citation></ref><ref id="B9"><mixed-citation xmlns:xlink="http://www.w3.org/1999/xlink" xlink:type="simple">Chen YL, Chen B, Liang RX, Wang SK, An MY, Zhang JH, Liang JY, Wang YX, Gao XL, Liang JF (2024a) Four new species of <italic><tp:taxon-name><tp:taxon-name-part taxon-name-part-type="genus">Russula</tp:taxon-name-part></tp:taxon-name></italic> subsect. <italic><tp:taxon-name><tp:taxon-name-part taxon-name-part-type="genus"/><tp:taxon-name-part taxon-name-part-type="subsection">Cyanoxanthinae</tp:taxon-name-part></tp:taxon-name></italic> from China (<tp:taxon-name><tp:taxon-name-part taxon-name-part-type="order">Russulales</tp:taxon-name-part></tp:taxon-name>, <tp:taxon-name><tp:taxon-name-part taxon-name-part-type="family">Russulaceae</tp:taxon-name-part></tp:taxon-name>). MycoKeys 107: 21–50. <ext-link xlink:href="10.3897/mycokeys.107.123304" ext-link-type="doi" xlink:type="simple">https://doi.org/10.3897/mycokeys.107.123304</ext-link></mixed-citation></ref><ref id="B44"><mixed-citation xmlns:xlink="http://www.w3.org/1999/xlink" xlink:type="simple">Zhang JB, Li JH, Li F, Qiu LH (2017) <italic><tp:taxon-name><tp:taxon-name-part taxon-name-part-type="genus">Russula</tp:taxon-name-part> <tp:taxon-name-part taxon-name-part-type="species">dinghuensis</tp:taxon-name-part></tp:taxon-name></italic> sp. nov. and <italic><tp:taxon-name><tp:taxon-name-part taxon-name-part-type="genus">R.</tp:taxon-name-part> <tp:taxon-name-part taxon-name-part-type="species">subpallidirosea</tp:taxon-name-part></tp:taxon-name></italic> sp. nov., two new species from southern China supported by morphological and molecular evidence. Cryptogamie, Mycologie 38(2): 191–203. <ext-link xlink:href="10.7872/crym/v38.iss2.2017.191" ext-link-type="doi" xlink:type="simple">https://doi.org/10.7872/crym/v38.iss2.2017.191</ext-link></mixed-citation></ref><ref id="B21"><mixed-citation xmlns:xlink="http://www.w3.org/1999/xlink" xlink:type="simple">Knudsen H, Vesterholt J (2012) Funga Nordica: Agaricoid, Boletoid, Clavarioid, Cyphelloid and Hydnoid Genera. 2<sup>nd</sup> Edn. Nordsvamp, Copenhagen, 1083 pp.</mixed-citation></ref></ref-list></tp:taxon-treatment>
