# Supplementary material for: Three new species of Russula subsect. Cyanoxanthinae from subtropical China (Russulales, Russulaceae)
Source: MycoKeys. 2026 Jun 23;134:291–312. doi: 10.3897/mycokeys.134.195117 (PMC13320325; doi:10.3897/mycokeys.134.195117)
Supplement: XML Treatment for Russula wuyishanensis [file mycokeys.134.195117-treatment3.xml]

<!DOCTYPE tp:taxon-treatment
  PUBLIC "-//TaxonX//DTD Taxonomic Treatment Publishing DTD v0 20100105//EN" "tax-treatment-NSO.dtd">
<tp:taxon-treatment xmlns:tp="http://www.plazi.org/taxpub"><tp:treatment-meta><kwd-group><label>Taxon classification</label><kwd>
                <named-content content-type="kingdom">Fungi</named-content>
              </kwd><kwd>
                <named-content content-type="order">Russulales</named-content>
              </kwd><kwd>
                <named-content content-type="family">Russulaceae</named-content>
              </kwd></kwd-group><mixed-citation publication-type="journal"><person-group><name><surname>Zhong</surname><given-names>Ben-Jian</given-names></name><name><surname>Zeng</surname><given-names>Hui</given-names></name><name><surname>Wang</surname><given-names>Sheng-Nan</given-names></name><name><surname>Yan</surname><given-names>Jun-Qing</given-names></name></person-group><article-title>Three new species of <italic><tp:taxon-name><tp:taxon-name-part taxon-name-part-type="genus" reg="Russula">Russula</tp:taxon-name-part></tp:taxon-name></italic> subsect. <italic><tp:taxon-name><tp:taxon-name-part taxon-name-part-type="subsection" reg="Cyanoxanthinae">Cyanoxanthinae</tp:taxon-name-part></tp:taxon-name></italic> from subtropical China (<tp:taxon-name><tp:taxon-name-part taxon-name-part-type="order" reg="Russulales">Russulales</tp:taxon-name-part></tp:taxon-name>, <tp:taxon-name><tp:taxon-name-part taxon-name-part-type="family" reg="Russulaceae">Russulaceae</tp:taxon-name-part></tp:taxon-name>)</article-title><source>MycoKeys</source><day>23</day><month>06</month><year>2026</year><volume>134</volume><fpage>291</fpage><lpage>312</lpage><pub-id pub-id-type="doi">10.3897/mycokeys.134.195117</pub-id></mixed-citation></tp:treatment-meta><tp:nomenclature><tp:taxon-name><object-id xmlns:xlink="http://www.w3.org/1999/xlink" content-type="arpha" xlink:type="simple">67D9D92C-DB55-57AC-A188-4CD390BC7616</object-id>
                    		<tp:taxon-name-part taxon-name-part-type="genus" reg="Russula">Russula</tp:taxon-name-part> <tp:taxon-name-part taxon-name-part-type="species" reg="wuyishanensis">wuyishanensis</tp:taxon-name-part>
                    	
                    		<object-id xmlns:xlink="http://www.w3.org/1999/xlink" content-type="mycobank" xlink:type="simple">863215</object-id>
                    	</tp:taxon-name><tp:taxon-authority>J.Q. Yan, B.J. Zhong &amp; S.N. Wang</tp:taxon-authority><tp:taxon-status xmlns:xlink="http://www.w3.org/1999/xlink" xlink:type="simple">sp. nov.</tp:taxon-status><xref ref-type="fig" rid="F4">Fig. 4</xref></tp:nomenclature><tp:treatment-sec sec-type="Diagnosis"><title>Diagnosis.</title><p><italic><tp:taxon-name><tp:taxon-name-part taxon-name-part-type="genus" reg="Russula">Russula</tp:taxon-name-part> <tp:taxon-name-part taxon-name-part-type="species" reg="wuyishanensis">wuyishanensis</tp:taxon-name-part></tp:taxon-name></italic> is mainly characterised by its small to medium-sized basidiomata, a reddish-grey to purplish-brown pileus with a slightly greyish to dark greyish-green centre, three types of lamellulae, basidiospores with many obtuse isolated warts partially connected by short lines or ridges and occasionally subreticulate, clavate, subcylindrical or fusiform hymenial cystidia with obtuse or acute apices and frequent papillae, and cylindrical or clavate pileocystidia with obtuse or acute apices and frequent papillae.</p><fig id="F4" position="float" orientation="portrait"><object-id xmlns:xlink="http://www.w3.org/1999/xlink" content-type="doi" xlink:type="simple">10.3897/mycokeys.134.195117.figure4</object-id><object-id xmlns:xlink="http://www.w3.org/1999/xlink" content-type="arpha" xlink:type="simple">765B3204-1764-5A07-8074-59EE6488912B</object-id><label>Figure 4.</label><caption><p><italic><tp:taxon-name><tp:taxon-name-part taxon-name-part-type="genus" reg="Russula">Russula</tp:taxon-name-part> <tp:taxon-name-part taxon-name-part-type="species" reg="wuyishanensis">wuyishanensis</tp:taxon-name-part></tp:taxon-name></italic>. <bold>A–C</bold>. Basidiomata; <bold>D–G</bold>. Basidiospores; <bold>H, I</bold>. Basidia; <bold>J–L</bold>. Pleurocystidia; <bold>M–O</bold>. Cheilocystidia; <bold>P</bold>. Hyphal terminations near the pileus margin; <bold>Q, R</bold>. Pileocystidia near the pileus margin; <bold>S</bold>. Hyphal terminations near the pileus centre; <bold>T, U</bold>. Pileocystidia near the pileus centre; <bold>V</bold>. Pileipellis. <bold>F–G</bold>. In Melzer’s reagent; <bold>H–U</bold>. In 5% KOH stained with 1% Congo red; <bold>V</bold>. In water after staining with 1% cresyl blue. Scale bars: 20 mm (<bold>A–C</bold>); 5 μm (<bold>D–G</bold>); 20 μm (<bold>H–U</bold>); 50 μm (<bold>V</bold>).</p></caption><graphic xmlns:xlink="http://www.w3.org/1999/xlink" xlink:href="mycokeys-134-291-g004.jpg" id="oo_1691554.jpg" position="float" orientation="portrait" xlink:type="simple"><uri content-type="original_file" xlink:type="simple">https://binary.pensoft.net/fig/1691554</uri></graphic></fig></tp:treatment-sec><tp:treatment-sec sec-type="Holotype"><title>Holotype.</title><p>China • Fujian Province, Nanping City, Shaowu City, Wuyishan Longhu Logging Camp, <named-content xmlns:xlink="http://www.w3.org/1999/xlink" content-type="dwc:verbatimCoordinates" xlink:type="simple">27°32'16"N, 117°30'47"E</named-content>, alt. 478 m, 9 May 2023, Hui Zeng, Zhi-Heng Zeng, Bin-Rong Ke, Cheng-Feng Nie (HFJAU4809).</p></tp:treatment-sec><tp:treatment-sec sec-type="Etymology"><title>Etymology.</title><p>‘wuyishanensis’ refers to Wuyishan, the type locality of the species.</p></tp:treatment-sec><tp:treatment-sec sec-type="Chinese name"><title>Chinese name.</title><p>武夷山红菇.</p></tp:treatment-sec><tp:treatment-sec sec-type="Description"><title>Description.</title><p><bold><italic>Basidiomata</italic></bold> small to medium-sized. Pileus 45–75 mm in diameter, applanate to depressed in the centre; surface slightly viscid, smooth, glabrous, occasionally cracked; young pileus reddish-grey (11B2), centre slightly greyish (11F1), mature pileus purplish-brown (11E4) with a darker centre or tinged dark greyish-green (26F3). <bold><italic>Lamellae</italic></bold> 3.0–4.0 mm wide, decurrent, without furcations, with 3 types of lamellulae, moderately crowded, 8–11 per cm near pileus margin, white (1A1), occasionally with rust-colored (6E8) patches. <bold><italic>Stipe</italic></bold> 35–45 × 7.0–9.0 mm, cylindrical, central, spongy, white (1A1). <bold><italic>Context</italic></bold> thick, white (1A1), turning yellowish-brown (5D4) when bruised; taste and odour not recorded.</p><p><bold><italic>Basidiospores</italic></bold> (6.2–)7.0–8.9(–9.7) × (5.2–)6.0–7.2(–7.7) μm, Q = (1.08–)1.13–1.35(–1.40), globose, subglobose, broadly ellipsoid or ellipsoid; ornamentation composed of many obtuse isolated warts, sparse (2–5 in a 3 μm diam. circle), partially connected by short lines or ridges, occasionally subreticulate, amyloid; suprahilar plage inamyloid; warts 0.3–0.6 μm high. <bold><italic>Basidia</italic></bold> 38.0–54.0 × 9.5–11.5 μm, clavate or subclavate, 2- or 4-spored. <bold><italic>Hymenial cystidia on lamellae sides</italic></bold> 48.5–87.5 × 6.0–8.5 μm, clavate, subcylindrical or fusiform, apically obtuse or acute, often with a papilla, thin-walled, contents heteromorphous or crystalline, turning greyish-black in sulphovanillin. <bold><italic>Hymenial cystidia on lamellae edges</italic></bold> 43.5–75.0 × 5.0–8.0 μm, clavate, subcylindrical or fusiform, apically obtuse or acute, often with a papilla, contents heteromorphous, turning greyish-black in sulphovanillin. <bold><italic>Pileipellis</italic></bold> metachromatic in cresyl blue, indistinctly two-layered, ca. 150–210 μm thick; suprapellis 60–90 μm deep, composed of erect to repent hyphae that are attenuated at the apex; subpellis 60–120 μm deep, composed of interwoven hyphae. Hyphal terminations near the pileus margin thin-walled, often flexuous, sometimes forked; terminal cells 15.0–39.5 × 2.5–4.0 μm, subcylindrical, apically attenuated or constricted. Hyphal terminations near the pileus centre similar to those near the margin; terminal cells 15.2–41.4 × 2.2–3.0 μm, subcylindrical, apically attenuated or constricted. <bold><italic>Pileocystidia</italic></bold> near the pileus margin 18.0–72.5 × 2.5–4.5 μm, cylindrical or clavate, apically obtuse or acute, often with a papilla, thin-walled; contents granular, turning greyish-black in sulphovanillin. Pileocystidia near the pileus centre 16.0–81.5 × 3.0–5.0 μm, cylindrical or clavate, apically obtuse or acute, often with a papilla, thin-walled; contents granular, turning greyish-black in sulphovanillin. <bold><italic>Cystidioid hyphae</italic></bold> in pileipellis and context with granulose or heteromorphous contents; oleiferous hyphae in subpellis with refractive contents.</p></tp:treatment-sec><tp:treatment-sec sec-type="Habitat"><title>Habitat.</title><p>Mixed coniferous and broad-leaved forest dominated by <tp:taxon-name><tp:taxon-name-part taxon-name-part-type="family" reg="Cupressaceae">Cupressaceae</tp:taxon-name-part></tp:taxon-name>, <tp:taxon-name><tp:taxon-name-part taxon-name-part-type="family" reg="Pinaceae">Pinaceae</tp:taxon-name-part></tp:taxon-name>, <tp:taxon-name><tp:taxon-name-part taxon-name-part-type="family" reg="Theaceae">Theaceae</tp:taxon-name-part></tp:taxon-name>, and <tp:taxon-name><tp:taxon-name-part taxon-name-part-type="family" reg="Fagaceae">Fagaceae</tp:taxon-name-part></tp:taxon-name>.</p></tp:treatment-sec><tp:treatment-sec sec-type="Additional specimens examined"><title>Additional specimens examined.</title><p>China • Fujian Province: Nanping City, Guangze County, Wuyishan, Lingxiaxi, <named-content xmlns:xlink="http://www.w3.org/1999/xlink" content-type="dwc:verbatimCoordinates" xlink:type="simple">27°32'39"N, 117°28'09"E</named-content>, alt. 402 m, 7 June 2022, Jun-Qing Yan and Lin-Gen Chen, HFJAU3581; • Nanping City, Shaowu City, Wuyishan, Longhu Logging Camp, <named-content xmlns:xlink="http://www.w3.org/1999/xlink" content-type="dwc:verbatimCoordinates" xlink:type="simple">27°32'16"N, 117°30'47"E</named-content>, alt. 478 m, 9 May 2023, Hui Zeng, Zhi-Heng Zeng, Bin-Rong Ke and Cheng-Feng Nie, HFJAU4761.</p></tp:treatment-sec><tp:treatment-sec sec-type="Notes"><title>Notes.</title><p>Based on characteristics such as small to medium-sized basidiomata, a reddish-grey to purplish-brown pileus, the presence of lamellulae, basidiospores with an inamyloid suprahilar plage, a pileipellis that is metachromatic in cresyl blue, and the presence of unicellular pileocystidia, this species is assigned to subgenus <italic><tp:taxon-name><tp:taxon-name-part taxon-name-part-type="genus" reg="Russula"/><tp:taxon-name-part taxon-name-part-type="subgenus" reg="Heterophyllidiae">Heterophyllidiae</tp:taxon-name-part></tp:taxon-name></italic> subsection <italic><tp:taxon-name><tp:taxon-name-part taxon-name-part-type="genus" reg="Russula"/><tp:taxon-name-part taxon-name-part-type="subsection" reg="Cyanoxanthinae">Cyanoxanthinae</tp:taxon-name-part></tp:taxon-name></italic>. Phylogenetically, this species shares the highest ITS sequence similarity (95%–97%) with <italic><tp:taxon-name><tp:taxon-name-part taxon-name-part-type="genus" reg="Russula">R.</tp:taxon-name-part> <tp:taxon-name-part taxon-name-part-type="species" reg="perviridis">perviridis</tp:taxon-name-part></tp:taxon-name></italic> Y.L. Chen, B. Chen &amp; J.F. Liang, <italic><tp:taxon-name><tp:taxon-name-part taxon-name-part-type="genus" reg="Russula">R.</tp:taxon-name-part> <tp:taxon-name-part taxon-name-part-type="species" reg="cyanoxantha">cyanoxantha</tp:taxon-name-part></tp:taxon-name></italic> (Schaeff.) Fr., and <italic><tp:taxon-name><tp:taxon-name-part taxon-name-part-type="genus" reg="Russula">R.</tp:taxon-name-part> <tp:taxon-name-part taxon-name-part-type="species" reg="nigrovirens">nigrovirens</tp:taxon-name-part></tp:taxon-name></italic> Q. Zhao, Y.K. Li &amp; J.F. Liang. Its LSU sequence shares similarities in the range of 96%–98% with <italic><tp:taxon-name><tp:taxon-name-part taxon-name-part-type="genus" reg="Russula">R.</tp:taxon-name-part> <tp:taxon-name-part taxon-name-part-type="species" reg="lotus">lotus</tp:taxon-name-part></tp:taxon-name></italic> F. Li, <italic><tp:taxon-name><tp:taxon-name-part taxon-name-part-type="genus" reg="Russula">R.</tp:taxon-name-part> <tp:taxon-name-part taxon-name-part-type="species" reg="sublaevis">sublaevis</tp:taxon-name-part></tp:taxon-name></italic> (Buyck) Buyck, and <italic><tp:taxon-name><tp:taxon-name-part taxon-name-part-type="genus" reg="Russula">R.</tp:taxon-name-part> <tp:taxon-name-part taxon-name-part-type="species" reg="vesca">vesca</tp:taxon-name-part></tp:taxon-name></italic> Fr. However, <italic><tp:taxon-name><tp:taxon-name-part taxon-name-part-type="genus" reg="Russula">R.</tp:taxon-name-part> <tp:taxon-name-part taxon-name-part-type="species" reg="perviridis">perviridis</tp:taxon-name-part></tp:taxon-name></italic> has a greyish-green to dark green pileus, frequently forked lamellae, and partially reticulate spore ornamentation (<xref ref-type="bibr" rid="B9">Chen et al. 2024a</xref>). <italic><tp:taxon-name><tp:taxon-name-part taxon-name-part-type="genus" reg="Russula">Russula</tp:taxon-name-part> <tp:taxon-name-part taxon-name-part-type="species" reg="cyanoxantha">cyanoxantha</tp:taxon-name-part></tp:taxon-name></italic> has a greenish-purple pileus and longer cylindrical hymenial cystidia (up to 100 μm) (<xref ref-type="bibr" rid="B2">Bon 1988</xref>; <xref ref-type="bibr" rid="B33">Sarnari 1998</xref>). <italic><tp:taxon-name><tp:taxon-name-part taxon-name-part-type="genus" reg="Russula">Russula</tp:taxon-name-part> <tp:taxon-name-part taxon-name-part-type="species" reg="nigrovirens">nigrovirens</tp:taxon-name-part></tp:taxon-name></italic> has a dark green pileus with the surface cracking into small patches and shorter cheilocystidia (up to 55.0 μm) (<xref ref-type="bibr" rid="B45">Zhao et al. 2015</xref>). <italic><tp:taxon-name><tp:taxon-name-part taxon-name-part-type="genus" reg="Russula">Russula</tp:taxon-name-part> <tp:taxon-name-part taxon-name-part-type="species" reg="lotus">lotus</tp:taxon-name-part></tp:taxon-name></italic> features a pinkish pileus, completely isolated spore warts without connections, and wider pleurocystidia (up to 16.0 μm) (<xref ref-type="bibr" rid="B25">Li and Deng 2018</xref>). <italic><tp:taxon-name><tp:taxon-name-part taxon-name-part-type="genus" reg="Russula">Russula</tp:taxon-name-part> <tp:taxon-name-part taxon-name-part-type="species" reg="sublaevis">sublaevis</tp:taxon-name-part></tp:taxon-name></italic> has a yellow pileus, nearly smooth spore ornamentation, and wider pleurocystidia (up to 13.0 μm) (<xref ref-type="bibr" rid="B29">Manz et al. 2025</xref>). <italic><tp:taxon-name><tp:taxon-name-part taxon-name-part-type="genus" reg="Russula">Russula</tp:taxon-name-part> <tp:taxon-name-part taxon-name-part-type="species" reg="vesca">vesca</tp:taxon-name-part></tp:taxon-name></italic> has a pale purplish-flesh or wine-brown pileus, forked lamellae, and subfusiform or subclavate pileocystidia (<xref ref-type="bibr" rid="B33">Sarnari 1998</xref>).</p><p>Morphologically, only <italic><tp:taxon-name><tp:taxon-name-part taxon-name-part-type="genus" reg="Russula">R.</tp:taxon-name-part> <tp:taxon-name-part taxon-name-part-type="species" reg="purpureorosea">purpureorosea</tp:taxon-name-part></tp:taxon-name></italic> Yu Song, <italic><tp:taxon-name><tp:taxon-name-part taxon-name-part-type="genus" reg="Russula">R.</tp:taxon-name-part> <tp:taxon-name-part taxon-name-part-type="species" reg="phloginea">phloginea</tp:taxon-name-part></tp:taxon-name></italic> J. Song &amp; Jun F. Liang, and <italic><tp:taxon-name><tp:taxon-name-part taxon-name-part-type="genus" reg="Russula">R.</tp:taxon-name-part> <tp:taxon-name-part taxon-name-part-type="species" reg="lavandula">lavandula</tp:taxon-name-part></tp:taxon-name></italic> Y.L. Chen are quite similar to this species, as all share purplish pileus tones, spore ornamentation height not exceeding 0.6 μm, and clavate or fusiform hymenial cystidia. However, <italic><tp:taxon-name><tp:taxon-name-part taxon-name-part-type="genus" reg="Russula">R.</tp:taxon-name-part> <tp:taxon-name-part taxon-name-part-type="species" reg="purpureorosea">purpureorosea</tp:taxon-name-part></tp:taxon-name></italic> has intervenose lamellae, longer cheilocystidia (up to 95 μm), and shorter terminal cells at the pileus centre (6.5–15.5 μm) (<xref ref-type="bibr" rid="B36">Song 2022</xref>). <italic><tp:taxon-name><tp:taxon-name-part taxon-name-part-type="genus" reg="Russula">Russula</tp:taxon-name-part> <tp:taxon-name-part taxon-name-part-type="species" reg="phloginea">phloginea</tp:taxon-name-part></tp:taxon-name></italic> features small white crust-like spots or saddle-brown thin scales on the pileus surface, frequently forked lamellae near the stipe, and often moniliform pileocystidia (<xref ref-type="bibr" rid="B35">Song et al. 2019</xref>). <italic><tp:taxon-name><tp:taxon-name-part taxon-name-part-type="genus" reg="Russula">Russula</tp:taxon-name-part> <tp:taxon-name-part taxon-name-part-type="species" reg="lavandula">lavandula</tp:taxon-name-part></tp:taxon-name></italic> has a yellow centre on the pileus, a pale-yellow tinge at the stipe base, and shorter hymenial cystidia (up to 64.5 μm) (<xref ref-type="bibr" rid="B9">Chen et al. 2024a</xref>).</p></tp:treatment-sec><ref-list><ref id="B9"><mixed-citation xmlns:xlink="http://www.w3.org/1999/xlink" xlink:type="simple">Chen YL, Chen B, Liang RX, Wang SK, An MY, Zhang JH, Liang JY, Wang YX, Gao XL, Liang JF (2024a) Four new species of <italic><tp:taxon-name><tp:taxon-name-part taxon-name-part-type="genus">Russula</tp:taxon-name-part></tp:taxon-name></italic> subsect. <italic><tp:taxon-name><tp:taxon-name-part taxon-name-part-type="genus"/><tp:taxon-name-part taxon-name-part-type="subsection">Cyanoxanthinae</tp:taxon-name-part></tp:taxon-name></italic> from China (<tp:taxon-name><tp:taxon-name-part taxon-name-part-type="order">Russulales</tp:taxon-name-part></tp:taxon-name>, <tp:taxon-name><tp:taxon-name-part taxon-name-part-type="family">Russulaceae</tp:taxon-name-part></tp:taxon-name>). MycoKeys 107: 21–50. <ext-link xlink:href="10.3897/mycokeys.107.123304" ext-link-type="doi" xlink:type="simple">https://doi.org/10.3897/mycokeys.107.123304</ext-link></mixed-citation></ref><ref id="B2"><mixed-citation xmlns:xlink="http://www.w3.org/1999/xlink" xlink:type="simple">Bon M (1988) Clé monographique des russules d’Europe. Documents Mycologiques 18: 1–120.</mixed-citation></ref><ref id="B33"><mixed-citation xmlns:xlink="http://www.w3.org/1999/xlink" xlink:type="simple">Sarnari M (1998) Monografia Illustrata del Genere <italic><tp:taxon-name><tp:taxon-name-part taxon-name-part-type="genus">Russula</tp:taxon-name-part></tp:taxon-name></italic> in Europa, Vol. 1. Associazione Micologica Bresadola, Trento, 799 pp.</mixed-citation></ref><ref id="B45"><mixed-citation xmlns:xlink="http://www.w3.org/1999/xlink" xlink:type="simple">Zhao Q, Li YK, Zhu XT, Zhao YC, Liang JF (2015) <italic><tp:taxon-name><tp:taxon-name-part taxon-name-part-type="genus">Russula</tp:taxon-name-part> <tp:taxon-name-part taxon-name-part-type="species">nigrovirens</tp:taxon-name-part></tp:taxon-name></italic> sp. nov. (<tp:taxon-name><tp:taxon-name-part taxon-name-part-type="family">Russulaceae</tp:taxon-name-part></tp:taxon-name>) from southwestern China. Phytotaxa 236(3): 249–256. <ext-link xlink:href="10.11646/phytotaxa.236.3.5" ext-link-type="doi" xlink:type="simple">https://doi.org/10.11646/phytotaxa.236.3.5</ext-link></mixed-citation></ref><ref id="B25"><mixed-citation xmlns:xlink="http://www.w3.org/1999/xlink" xlink:type="simple">Li F, Deng QL (2018) Three new species of <italic><tp:taxon-name><tp:taxon-name-part taxon-name-part-type="genus">Russula</tp:taxon-name-part></tp:taxon-name></italic> from South China. Mycological Progress 17(12): 1305–1321. <ext-link xlink:href="10.1007/s11557-018-1447-9" ext-link-type="doi" xlink:type="simple">https://doi.org/10.1007/s11557-018-1447-9</ext-link></mixed-citation></ref><ref id="B29"><mixed-citation xmlns:xlink="http://www.w3.org/1999/xlink" xlink:type="simple">Manz C, Amalfi M, Buyck B, Hampe F, Yorou NS, Adamčík S, Piepenbring M (2025) Just the tip of the iceberg: uncovering a hyperdiverse clade of African <italic><tp:taxon-name><tp:taxon-name-part taxon-name-part-type="genus">Russula</tp:taxon-name-part></tp:taxon-name></italic> (<tp:taxon-name><tp:taxon-name-part taxon-name-part-type="phylum">Basidiomycota</tp:taxon-name-part></tp:taxon-name>, <tp:taxon-name><tp:taxon-name-part taxon-name-part-type="order">Russulales</tp:taxon-name-part></tp:taxon-name>, <tp:taxon-name><tp:taxon-name-part taxon-name-part-type="family">Russulaceae</tp:taxon-name-part></tp:taxon-name>) species with signs of evolutionary habitat adaptations. IMA Fungus 16: e140321. <ext-link xlink:href="10.3897/imafungus.16.140321" ext-link-type="doi" xlink:type="simple">https://doi.org/10.3897/imafungus.16.140321</ext-link></mixed-citation></ref><ref id="B36"><mixed-citation xmlns:xlink="http://www.w3.org/1999/xlink" xlink:type="simple">Song Y (2022) Species of <italic><tp:taxon-name><tp:taxon-name-part taxon-name-part-type="genus">Russula</tp:taxon-name-part></tp:taxon-name></italic> subgenus <italic><tp:taxon-name><tp:taxon-name-part taxon-name-part-type="genus"/><tp:taxon-name-part taxon-name-part-type="subgenus">Heterophyllidiae</tp:taxon-name-part></tp:taxon-name></italic> (<tp:taxon-name><tp:taxon-name-part taxon-name-part-type="family">Russulaceae</tp:taxon-name-part></tp:taxon-name>, <tp:taxon-name><tp:taxon-name-part taxon-name-part-type="phylum">Basidiomycota</tp:taxon-name-part></tp:taxon-name>) from Dinghushan Biosphere Reserve. European Journal of Taxonomy 826: 1–32. <ext-link xlink:href="10.5852/ejt.2022.826.1831" ext-link-type="doi" xlink:type="simple">https://doi.org/10.5852/ejt.2022.826.1831</ext-link></mixed-citation></ref><ref id="B35"><mixed-citation xmlns:xlink="http://www.w3.org/1999/xlink" xlink:type="simple">Song J, Liang JF, Mehrabi-Koushki M, Krisai-Greilhuber I, Ali B, Bhatt VK, Cerna-Mendoza A, Chen B, Chen ZX, Chu HL, Corazon-Guivin MA, da Silva GA, De Kesel A, Dima B, Dovana F, Farokhinejad R, Ferisin G, Guerrero-Abad JC, Guo T, Han LH, Ilyas S, Justo A, Khalid AN, Khodadadi-Pourarpanahi S, Li TH, Liu C, Lorenzini M, Lu JK, Mumtaz AS, Oehl F, Pan XY, Papp V, Qian W, Razaq A, Semwal KC, Tang LZ, Tian XL, Vallejos-Tapullima A, van der Merwe NA, Wang SK, Wang CQ, Yang RH, Yu F, Zapparoli G, Zhang M, Antonín V, Aptroot A, Aslan A, Banerjee A, Chatterjee S, Dirks AC, Ebrahimi L, Fotouhifar KB, Ghosta Y, Kalinina LB, Karahan D, Liu J, Maiti MK, Mookherjee A, Nath PS, Panja B, Saha J, Ševčíková H, Voglmayr H, Yazıcı K, Haelewaters D (2019) Fungal Systematics and evolution: FUSE 5. Sydowia 71: 141–245. <ext-link xlink:href="10.12905/0380.sydowia71-2019-0141" ext-link-type="doi" xlink:type="simple">https://doi.org/10.12905/0380.sydowia71-2019-0141</ext-link></mixed-citation></ref></ref-list></tp:taxon-treatment>
